# Supplementary material for: Scheffersomyces spartinae Fungemia among Pediatric Patients, Pakistan, 2020–2024
Source: Emerg Infect Dis. 2025 Aug;31(8):1550–60. doi: 10.3201/eid3108.241604 (PMC12309762; doi:10.3201/eid3108.241604)
Supplement: Appendix — Additional information from Scheffersomyces spartinae fungemia among pediatric patients, Pakistan, 2020–2024. [file 24-1604-Techapp-s1.xlsx]

## Sheet: Appendix Table 1 
Article DOI: https://doi.org/10.3201/eid3108.241604
EID cannot ensure accessibility for supplementary materials supplied by authors. Readers who have difficulty accessing supplementary content should contact the authors for assistance.
Scheffersomyces spartinae Fungemia among Pediatric Patients, Pakistan, 2020–2024
Appendix
Appendix Table 1 | Scheffersomyces spartinae Isolate demographic and sequence characteristics
Study ID	City	Hospital	Age Group	Isolation Year-Month	Source	Total Read Bases	Assembly Contigs	Assembly Size (bp)	Assembly N50	Aseembly Fold-Coverage	BUSCO Completeness (%)	BioSample Accession	SRA Accession
2020-533	Karachi	A	7 - 12 yr	2020-01	Urine	1314940790	218	12058998	198471	109	99	SAMN43900951	SRR30781093
2020-287	Karachi	H	2 - 3 wk	2020-03	Blood	791355139	224	12059265	174066	65.6	99	SAMN43900946	SRR30781098
2020-534	Karachi	H	2 - 3 wk	2020-05	Blood	954687165	184	12066696	207071	79.1	99	SAMN43900952	SRR30781092
2020-589	Karachi	H	2 - 3 wk	2020-08	Blood	1032787332	193	12066234	216516	85.6	98.9	SAMN43900954	SRR30781090
2020-498	Karachi	H	< 2 wk	2020-09	Blood	735052601	250	12085773	192153	60.8	98.9	SAMN43900949	SRR30781095
2020-590	Karachi	H	< 2 wk	2020-09	Blood	1303681270	269	12056632	147444	108.1	99	SAMN43900955	SRR30781088
2020-381	Karachi	H	< 2 wk	2020-10	Blood	995359556	269	12069326	142591	82.5	99	SAMN43900947	SRR30781097
2020-479	Karachi	H	2 - 3 wk	2020-10	Blood	1124887798	212	12060241	201646	93.3	99	SAMN43900948	SRR30781096
2020-527	Karachi	H	< 2 wk	2020-10	Blood	842299716	190	12084302	226421	69.7	99	SAMN43900950	SRR30781094
2020-587	Karachi	H	2 - 3 wk	2020-10	Blood	948159994	218	12064680	198493	78.6	99	SAMN43900953	SRR30781091
2020-591	Karachi	H	< 2 wk	2020-10	Blood	1015084952	217	12071290	159192	84.1	99	SAMN43900956	SRR30781087
2020-593	Karachi	H	2 - 3 wk	2020-11	Blood	1051526777	180	12068062	251049	87.1	99	SAMN43900957	SRR30781086
2020-613	Karachi	H	2 - 3 wk	2020-11	Blood	1139190549	195	12071926	208354	94.4	98.9	SAMN43900958	SRR30781085
2020-649	Karachi	H	2 - 3 wk	2020-12	Blood	1035239386	261	12063094	147537	85.8	98.9	SAMN43900959	SRR30781084
2020-667	Karachi	H	2 - 3 wk	2020-12	Blood	891665015	199	12063785	184132	73.9	99	SAMN43900960	SRR30781083
2020-669	Karachi	H	< 2 wk	2020-12	Blood	925872142	252	12056841	146351	76.8	98.9	SAMN43900961	SRR30781082
19-CS_2	Karachi	H	2 - 3 wk	2022-03	Blood	1002357600	334	12071255	163955	83	99	SAMN43900940	SRR30781129
20-CS_2	Karachi	H	2 - 3 wk	2022-03	Blood	305321100	751	12017116	34532	25.4	96.9	SAMN43900943	SRR30781126
21-CS	Karachi	H	1 - 6 yr	2022-03	Blood	769848600	420	12036132	72738	64	98.9	SAMN43900965	SRR30781077
107-CS	Karachi	H	1 - 6 yr	2022-11	Blood	504798900	474	12035475	64266	41.9	97.8	SAMN43900908	SRR30781164
109-CS	Karachi	H	< 2 wk	2022-11	Blood	1465929600	421	12042559	85433	121.7	98.8	SAMN43900909	SRR30781163
110-CS	Karachi	H	< 2 wk	2022-11	Blood	1659808800	362	12051093	96971	137.7	98.9	SAMN43900910	SRR30781162
111-CS	Karachi	H	2 - 3 wk	2022-11	Blood	2046026400	333	12048552	116139	169.8	99	SAMN43900911	SRR30781161
112-CS	Karachi	Unknown	2 - 3 wk	2022-11	Blood	1523703300	348	12067630	126323	126.3	99	SAMN43900912	SRR30781160
115-CS	Karachi	H	< 2 wk	2022-11	Blood	1334257500	399	12053393	85423	110.7	98.7	SAMN43900913	SRR30781159
116-CS	Karachi	H	7 - 11 mo	2022-11	Blood	634953600	476	12037046	62373	52.7	98	SAMN43900914	SRR30781158
120-CS	Karachi	Unknown	2 - 3 wk	2022-12	Blood	537932700	609	12026861	44964	44.7	97.3	SAMN43900915	SRR30781156
121-CS	Karachi	H	2 - 3 wk	2022-12	Blood	1628613000	418	12048985	84430	135.2	99	SAMN43900916	SRR30781155
123-CS	Karachi	H	< 2 wk	2022-12	Blood	712703100	394	12035993	91240	59.2	98.3	SAMN43900917	SRR30781154
124-CS	Karachi	Unknown	1 - 6 yr	2022-12	Blood	662823600	467	12034676	72013	55.1	98.3	SAMN43900918	SRR30781153
125-CS	Karachi	H	1 - 6 yr	2022-12	Blood	1002446400	359	12045172	95509	83.2	98.7	SAMN43900919	SRR30781152
128-CS	Karachi	H	< 2 wk	2022-12	Blood	1132353300 / 288478202	9	12266949	1473311	92.31 / 23.5	97.9	SAMN44101730	SRR30976946 / SRR30976945
131-CS	Karachi	K	1 - 6 yr	2022-12	Blood	618318300	409	12037856	80340	51.4	98.8	SAMN43900920	SRR30781151
135-CS	Karachi	Unknown	7 - 11 mo	2022-12	Blood	1440408300	380	12053609	92218	119.5	99	SAMN43900921	SRR30781150
137-CS	Karachi	H	2 - 3 wk	2022-12	Blood	1605316800	311	12058061	129505	133.1	98.8	SAMN43900922	SRR30781149
140-CS	Karachi	H	< 2 wk	2022-12	Blood	757786800	456	12026515	64975	63	98.2	SAMN43900923	SRR30781148
144-CS	Karachi	Unknown	< 2 wk	2023-01	Blood	931971900	432	12044822	88545	77.4	98.6	SAMN43900924	SRR30781147
147-CS	Karachi	H	< 2 wk	2023-01	Blood	628638600	417	12032821	85530	52.2	98.6	SAMN43900925	SRR30781145
148-CS	Karachi	H	< 2 wk	2023-01	Blood	685680300	380	12046117	95730	56.9	98.8	SAMN43900926	SRR30781144
149-CS	Karachi	J	2 - 3 wk	2023-01	Blood	557092500	733	12027384	35118	46.3	97.9	SAMN43900927	SRR30781143
151-CS	Karachi	H	< 2 wk	2023-01	Blood	515714700	639	12021922	41032	42.9	97.6	SAMN43900928	SRR30781142
152-CS	Karachi	H	7 - 11 mo	2023-01	Blood	1972114500	437	12055275	87192	163.6	98.9	SAMN43900929	SRR30781141
153-CS	Karachi	H	7 - 11 mo	2023-01	Blood	685734300	553	12022723	52423	57	97.8	SAMN43900930	SRR30781140
157-CS	Karachi	H	< 2 wk	2023-01	Blood	1798865700	426	12044648	85431	149.3	98.6	SAMN43900931	SRR30781139
158-CS	Karachi	H	2 - 3 wk	2023-01	Blood	944007600	454	12036793	74870	78.4	97.8	SAMN43900932	SRR30781138
164-CS	Karachi	G	1 - 6 mo	2023-01	Blood	2820119100	288	12072344	184179	233.6	99	SAMN43900933	SRR30781137
165-CS	Karachi	H	7 - 12 yr	2023-01	Blood	2050881600	327	12079710	168206	169.8	99	SAMN43900934	SRR30781136
172-CS	Karachi	H	< 2 wk	2023-02	Blood	2696243100	314	12081715	209364	223.2	99	SAMN43900935	SRR30781134
176-CS	Karachi	H	1 - 6 mo	2023-02	Blood	2684934600	309	12065512	200477	222.5	99	SAMN43900936	SRR30781133
182-CS	Multan	M	7 - 11 mo	2023-03	Blood	2402651400	319	12114165	188010	198.3	99.1	SAMN43900937	SRR30781132
183-CS	Karachi	Unknown	1 - 6 yr	2023-03	Blood	3256325100	348	12068815	159363	269.8	99	SAMN43900938	SRR30781131
185-CS	Karachi	B	2 - 3 wk	2023-03	Blood	3583989900	327	12074252	182437	296.8	99	SAMN43900939	SRR30781130
191-CS	Karachi	B	< 2 wk	2023-03	Blood	3713902200	279	12073745	197950	307.6	99	SAMN43900941	SRR30781128
192-CS	Karachi	B	1 - 6 yr	2023-03	Blood	3976353000	287	12066989	184179	329.5	99	SAMN43900942	SRR30781127
200-CS	Karachi	H	7 - 11 mo	2023-04	Blood	3373970100	352	12079672	182436	279.3	98.9	SAMN43900944	SRR30781125
201-CS	Karachi	H	7 - 12 yr	2023-04	Blood	2618030700	297	12084800	198463	216.6	99	SAMN43900945	SRR30781122
205-CS	Karachi	H	2 - 3 wk	2023-04	Blood	2961741900	767	12048545	36930	245.8	98.5	SAMN43900962	SRR30781081
206-CS	Karachi	H	< 2 wk	2023-04	Blood	2610198900	533	12047044	64733	216.7	98.7	SAMN43900963	SRR30781080
207-CS	Karachi	H	2 - 3 wk	2023-04	Blood	2657077200	305	12068872	178918	220.2	99	SAMN43900964	SRR30781079
210-CS	Karachi	H	1 - 6 yr	2023-04	Blood	3288499200	269	12074028	200488	272.4	99	SAMN43900966	SRR30781076
212-CS_1	Karachi	H	1 - 6 yr	2023-04	Blood	2043837000	297	12077773	211578	169.2	99	SAMN43900967	SRR30781075
218-CS	Karachi	H	< 2 wk	2023-04	Blood	1808551800	250	12061542	189106	149.9	99	SAMN43900968	SRR30781074
219-CS	Karachi	H	7 - 11 mo	2023-04	Blood	3180885300	319	12087862	224694	263.1	99	SAMN43900969	SRR30781073
222-CS	Karachi	H	2 - 3 wk	2023-05	Blood	2828910900	340	12069163	146270	234.4	99	SAMN43900970	SRR30781072
223-CS	Karachi	H	2 - 3 wk	2023-05	Blood	2800533900	441	12089474	138020	231.7	98.9	SAMN43900971	SRR30781071
224-CS	Karachi	H	< 2 wk	2023-05	Blood	2145795900	330	12070483	164321	177.8	99	SAMN43900972	SRR30781070
226-CS	Karachi	H	2 - 3 wk	2023-05	Blood	2644125300	293	12085504	221074	218.8	99	SAMN43900973	SRR30781123
227-CS	Karachi	H	7 - 12 yr	2023-05	Blood	822609300	404	12085855	133424	68.1	99	SAMN43900974	SRR30781121
228-CS	Hafizabad	L	< 2 wk	2023-05	Blood	1415436900	264	12066386	186629	117.3	98.9	SAMN43900975	SRR30781119
233-CS	Karachi	H	< 2 wk	2023-05	Blood	3610237200	288	12108470	238579	298.2	99	SAMN43900976	SRR30781118
236-CS	Karachi	H	< 2 wk	2023-06	Blood	2354978100	274	12109346	233598	194.5	98.9	SAMN43900977	SRR30781117
239-CS	Lahore	N	2 - 3 wk	2023-06	Blood	3598547700	319	12129229	282739	296.7	99	SAMN43900978	SRR30781116
240-CS	Karachi	H	< 2 wk	2023-06	Blood	4273877100	220	12094781	289546	353.4	99	SAMN43900979	SRR30781115
241-CS	Karachi	H	< 2 wk	2023-06	Blood	2674853400	274	12107176	234284	220.9	99	SAMN43900980	SRR30781114
242-CS	Karachi	H	7 - 12 yr	2023-06	Blood	5571806700	443	12161660	248559	458.1	99	SAMN43900981	SRR30781113
243-CS	Karachi	H	7 - 12 yr	2023-06	Blood	1738869000	255	12102004	244422	143.7	99	SAMN43900982	SRR30781112
246-CS	Karachi	Unknown	< 2 wk	2023-06	Blood	2091274800	313	12125320	234285	172.5	98.9	SAMN43900983	SRR30781111
247-CS	Karachi	H	< 2 wk	2023-06	Blood	1722174900	329	12096723	178801	142.4	99	SAMN43900984	SRR30781110
253-CS	Lahore	N	< 2 wk	2023-07	Blood	1427913000	274	12096801	298131	118	98.9	SAMN43900985	SRR30781108
254-CS	Karachi	H	2 - 3 wk	2023-07	Blood	1886721300	298	12106109	248559	155.8	99	SAMN43900986	SRR30781107
257-CS	Karachi	H	1 - 6 yr	2023-07	Blood	2550205200	313	12115917	226949	210.5	99	SAMN43900987	SRR30781106
258-CS	Lahore	N	2 - 3 wk	2023-07	Blood	1374357000	275	12101764	226511	113.6	99	SAMN43900988	SRR30781105
260-CS	Lahore	N	< 2 wk	2023-07	Blood	4545345900	404	12157698	250771	373.9	98.9	SAMN43900989	SRR30781104
264-CS	Nawabshah	B	2 - 3 wk	2023-08	Blood	2358162300	311	12124982	246176	194.5	99	SAMN43900990	SRR30781103
265-CS	Karachi	H	1 - 6 mo	2023-08	Blood	1371307500	369	12071102	104988	113.6	99	SAMN43900991	SRR30781102
272-CS	Karachi	H	2 - 3 wk	2023-08	Blood	1393478400	271	12095628	233355	115.2	99	SAMN43900992	SRR30781101
276-CS	Karachi	H	2 - 3 wk	2023-08	Blood	2200492500	284	12112179	234284	181.7	99	SAMN43900993	SRR30781100
277-CS	Karachi	H	2 - 3 wk	2023-08	Blood	1822591500	238	12097048	226950	150.7	99	SAMN43900994	SRR30781099
279-CS	Karachi	H	1 - 6 mo	2023-08	Blood	2151057000	285	12110542	242692	177.6	99	SAMN43900995	SRR30781186
280-CS	Karachi	H	7 - 12 yr	2023-08	Blood	3598381200	267	12104024	270718	297.3	99	SAMN43900996	SRR30781185
281-CS	Karachi	I	< 2 wk	2023-08	Blood	2349010500	253	12087042	338522	194.3	99	SAMN43900997	SRR30781184
283-CS	Karachi	H	2 - 3 wk	2023-09	Blood	1918551900	282	12093101	227846	158.6	99	SAMN43900998	SRR30781183
300-CS	Karachi	H	1 - 6 yr	2023-10	Blood	4313877600	335	12132967	233559	355.6	99	SAMN43900999	SRR30781182
306-CS	Karachi	H	< 2 wk	2023-10	Blood	3531792300	340	12135848	234384	291	99	SAMN43901000	SRR30781181
307-CS	Nawabshah	B	1 - 6 yr	2023-10	Blood	3419537400	292	12105523	226950	282.5	99	SAMN43901001	SRR30781180
308-CS	Karachi	Unknown	< 2 wk	2023-10	Blood	1857617400	267	12102358	215145	153.5	98.9	SAMN43901002	SRR30781179
311-CS	Karachi	H	< 2 wk	2023-11	Blood	771792856	271	12226159	432265	63.1	99	SAMN43901003	SRR30781178
329-CS	Lahore	N	< 2 wk	2023-11	Blood	3127184100	298	12119177	250781	258	99	SAMN43901005	SRR30781175
328-CS	Karachi	Unknown	7 - 11 mo	2023-12	Blood	2781520500	316	12121100	270708	229.5	99	SAMN43901004	SRR30781177
331-CS	Karachi	D	< 2 wk	2023-12	Blood	2587031700	276	12104382	226786	213.7	98.9	SAMN43901006	SRR30781174
336-CS	Karachi	F	1 - 6 yr	2023-12	Blood	1975728900	264	12104761	246176	163.2	99	SAMN43901007	SRR30781173
348-CS	Karachi	Unknown	1 - 6 yr	2023-12	Blood	1266585594	137	12106854	567635	104.6	99	SAMN43901009	SRR30781171
346-CS	Karachi	Unknown	2 - 3 wk	2024-01	Blood	1292656500	260	12088750	232804	106.9	99	SAMN43901008	SRR30781172
354-CS	Karachi	H	1 - 6 mo	2024-01	Blood	1813262862	142	12108592	572624	149.8	99	SAMN43901010	SRR30781170
360-CS	Karachi	C	< 2 wk	2024-01	Blood	1367800165	145	12106148	572638	113	99	SAMN43901011	SRR30781169
361-CS	Karachi	Unknown	< 2 wk	2024-01	Blood	1494264334	133	12104004	567700	123.5	99	SAMN43901012	SRR30781168
362-CS	Karachi	H	< 2 wk	2024-01	Blood	1349054864	149	12107731	572627	111.4	99	SAMN43901013	SRR30781167
363-CS	Karachi	E	2 - 3 wk	2024-01	Blood	1320922600	138	12106372	575157	109.1	99	SAMN43901014	SRR30781166

## Sheet: Appendix Table 2
Article DOI: https://doi.org/10.3201/eid3108.241604
EID cannot ensure accessibility for supplementary materials supplied by authors. Readers who have difficulty accessing supplementary content should contact the authors for assistance.
Scheffersomyces spartinae Fungemia among Pediatric Patients, Pakistan, 2020–2024
Appendix
Appendix Table 2 | Summary of blood culture results from Aga Khan University Hospital clinical microbiology laboratory 2015 - 2024. *=percentage based on total blood cultures performed 2020 through 2024-Jan (408,034) †=percentage based on total C. lusitaniae positive cultures 2020 through 2024-Jan (359)
	2015	2016	2017	2018	2019	2020	2021	2022	2023	2024-Jan	Total
Total blood cultures performed	51749	59219	68537	74863	115756	90618	96699	103043	109908	7766	778158
C. lusitaniae Positive n (%)	10 ( 0.02)	20 ( 0.03)	17 ( 0.1)	13 ( 0.02)	13 ( 0.01)	30 ( 0.03)	56 ( 0.06)	108 ( 0.4)	150 ( 0.11)	15 ( 0.19)	432 ( 0.05)
Blood cultures < 1 Year n (% of total blood cultures)	9,081 (21.6)	10,591 (22.4)	11,125 (20.5)	11,002 (18.2)	14,129 (14.4)	12,524 (16.3)	15,095 (18.6)	16,505 (18.7)	18,051 (19.1)	1,547 (22.2)	119,650 (18.4)
C. lusitaniae Positive n (%)	10 (0.11)	18 (0.17)	15 (0.13)	12 (0.11)	10 (0.07)	30 (0.24)	53 (0.35)	94 (0.57)	109 (0.60)	14 (0.9)	365 (0.3)
Blood cultures 1-12 Year n (% of total blood cultures)	10,346 (24.6)	12,020 (25.4)	14,953 (27.5)	19,258 (31.9)	35,046 (35.6)	19,656 (25.6)	24,741 (30.4)	32,217 (36.4)	34,770 (36.8)	2,351 (33.8)	205,358 (31.6)
C. lusitaniae Positive n (%)	0	1 (0.01)	2 (0.01)	1 (0.005)	1 (0.003)	0	1 (0.004)	11 (0.03)	32 (0.09)	1 (0.04)	50 (0.024)
Blood cultures ≥ 13 Year n (% of total blood cultures)	22,598 (53.8)	24,653 (52.2)	28,215 (52.0)	30,189 (49.9)	49,157 (50.0)	44,453 (58.0)	41,446 (51.0)	39,682 (44.9)	41,710 (44.1)	3,057 (44.0)	325,160 (50.0)
C. lusitaniae Positive n (%)	0	1 (0.004)	0	0	2 (0.004)	0	2 (0.005)	3 (0.007)	9 (0.02)	0	17 (0.005)
Blood cultures from Hospital H n (% of total blood cultures)						580 (0.6)	1,381 (1.4)	1,672 (1.6)	1,955 (1.8)	239 (3.0)	5,827 (1.4) *
C. lusitaniae Positive n (%)						18 (3.1)	28 (2.0)	57 (3.4)	62 (3.2)	3 (1.2)	168 (46.8) †

## Sheet: Appendix Table 3
Article DOI: https://doi.org/10.3201/eid3108.241604
EID cannot ensure accessibility for supplementary materials supplied by authors. Readers who have difficulty accessing supplementary content should contact the authors for assistance.
Scheffersomyces spartinae Fungemia among Pediatric Patients, Pakistan, 2020–2024
Appendix
Appendix Table 3 | Length and GC content of Scheffersomyces spartinae chromosomes assembled from long-read sequencing of isolate 128-CS.
Sequence	Length (bp)	GC %
Chromosome 1	2048670	38.5
Chromosome 2	1815591	38.2
Chromosome 3	1680994	38.6
Chromosome 4	1473311	38.6
Chromosome 5	1393556	38.7
Chromosome 6	1356045	39.2
Chromosome 7	1275072	39
Chromosome 8	1188549	38.9
Mitochondrion	35161	25.7
Total	12266949	38.63
